# Supplementary material for: Glutathione-Responsive Tannic Acid-Assisted FRET Nanomedicine for Cancer Therapy
Source: Pharmaceutics. 2023 Apr 24;15(5):1326. doi: 10.3390/pharmaceutics15051326 (PMC10222396; doi:10.3390/pharmaceutics15051326)
Supplement: Supplementary file 1 [file pharmaceutics-15-01326-s001.zip]

Archive with 1 entries (1 files):
- pharmaceutics-2259280-supplementary.pdf
